# Supplementary material for: An optimized robotic surgical technique for cervical cancer: investigating whether the use of the pulling robotic arm has better surgical outcomes
Source: Front Oncol. 2023 Jul 6;13:1159081. doi: 10.3389/fonc.2023.1159081 (PMC10358761; doi:10.3389/fonc.2023.1159081)
Supplement: Supplementary file 1 [file Table_1.xlsx]

## Sheet: Sheet1
group	code	1age	2BMI	3HPV	3HPV	4Stage	4Stage	5Grade	6Histology	6Histology	7Myometrial invasion	7Myometrial invasion	8Lymphovascular space involvement	9No. of pelvic nodes removed	10Positive pelvic nodes	10Positive pelvic nodes	11Neoadjuvant chemotherapy	12Adjuvant therapy	1Operative time(min)	2Blood loss (mL)	3Hospital stay (days)	4Day1 drainage（mL)	5Day2 drainage（mL)	6Day3 drainage（mL)	7Time of exsufflation (Day)	Early post-operative complication (within 7 days)		Post-operative complication after >7 days	2	3	4
1	1	55	19.8141	NA	3	IB2	2	2	Squamous	1	＜1/3	2	1	20	0	2	2	2	275	100	10	250	10	3	2	None		Self-catheterization at discharge
1	2	37	20.5457	NA	3	IB2	2	2	Squamous	1	1/3-2/3	3	2	10	0	2	2	2	301	200	12	150	180	120	1	None		Self-catheterization at discharge
1	3	52	18.662	16	1	IB1	2	1	Squamous	1	None	1	2	22	0	2	2	2	239	150	11	200	100	60	3	Post-operative hypoproteinemia		Self-catheterization at discharge	Dysuria
1	4	51	24.0055	18	1	IB1	2	2	Squamous and adenocarcinoma	3	1/3-2/3	3	2	10	0	2	2	1	275	100	10	320	200	350	2	None		Self-catheterization at discharge
1	5	60	22.6562	18	1	IB1	2	3	Adenocarcinoma	2	＞2/3	4	1	21	0	2	2	1	215	100	12	220	330	700	2	Post-operative hypoproteinemia		Self-catheterization at discharge
1	6	40	23.0681	16	1	IB2	2	2	Squamous	1	1/3-2/3	3	2	21	0	2	2	1	214	50	8	180	80	1	3	Post-operative hypoproteinemia		Self-catheterization at discharge
1	7	59	23.3091	59	1	IB1	2	2	Squamous	1	＞2/3	4	1	12	0	2	2	1	215	50	7	100	0	1	2	None		Self-catheterization at discharge
1	8	56	23.7253	16	1	IIA1	3	1	Squamous	1	＞2/3	4	2	13	0	2	2	1	375	80	12	120	5	3	2	Post-operative hypoproteinemia		Self-catheterization at discharge
1	9	39	20.1951	16，53	1	IB2	2	1	Adenocarcinoma	2	1/3-2/3	3	2	12	0	2	2	1	200	50	8	200	300	200	2	Post-operative hypoproteinemia		Self-catheterization at discharge
1	10	64	22.0181	16	1	IB1	2	2	Squamous	1	1/3-2/3	3	2	11	0	2	2	1	199	50	7	100	10	1	2	None		Self-catheterization at discharge
1	11	38	26.0375	16	1	IB1	2	2	Squamous	1	1/3-2/3	3	1	21	0	2	2	2	192	100	8	250	5	2	2	None		Self-catheterization at discharge
1	12	34	27.7008	NA	3	IB2	2	2	Squamous	1	＞2/3	4	2	24	0	2	2	1	244	30	7	350	2	1	3	None		Self-catheterization at discharge
1	13	49	25.462	18	1	IB1	2	1	Adenocarcinoma	2	1/3-2/3	3	2	8	0	2	1	1	292	100	9	50	2	1	2	None		Self-catheterization at discharge
1	14	42	21.9532	58	1	IB1	2	2	Squamous	1	1/3-2/3	3	1	6	0	2	2	1	266	50	11	100	75	5	2	None		Self-catheterization at discharge
1	15	52	23.9334	NA	3	IB1	2	3	Squamous	1	1/3-2/3	3	2	21	0	2	2	1	242	50	11	20	250	400	2	Post-operative hypoproteinemia		Self-catheterization at discharge
1	16	40	35.6513	NA	3	IB1	2	3	Adenocarcinoma	2	None	1	2	25	0	2	1	1	282	20	12	50	2	2	2	Post-operative anemia	Post-operative hypoproteinemia	Self-catheterization at discharge
1	17	53	20.8117	18	1	IB1	2	1	Adenocarcinoma	2	1/3-2/3	3	1	28	2	1	2	2	253	50	8	200	100	100	2	Post-operative anemia	Post-operative hypoproteinemia	Self-catheterization at discharge
1	18	55	19.5312	18，43	1	IB1	2	2	Squamous	1	＞2/3	4	1	13	1	1	2	1	229	5	12	10	1	1	2	Post-operative hypoproteinemia		Self-catheterization at discharge
1	19	62	17.7778	NA	3	IB1	2	1	Adenocarcinoma	2	None	1	2	14	0	2	2	2	216	20	9	280	250	180	2	None		Self-catheterization at discharge
1	20	40	24.6548	18，43	1	IB2	2	1	Adenocarcinoma	2	1/3-2/3	3	2	20	0	2	2	1	238	100	14	150	50	2	2	Post-operative hypoproteinemia		Self-catheterization at discharge
1	21	54	21.4844	16	1	IIA1	3	2	Squamous	1	＜1/3	2	2	12	0	2	2	2	240	100	10	200	90	2	3	Post-operative hypoproteinemia		Self-catheterization at discharge
1	22	40	22.2656	16	1	IB2	2	1	Adenocarcinoma	2	None	1	2	16	0	2	2	1	216	50	8	100	350	150	2	None		Self-catheterization at discharge
1	23	56	22.8624	NA	3	IIA1	3	3	Squamous	1	1/3-2/3	3	1	9	0	2	2	1	210	50	8	100	250	2	2	None		Self-catheterization at discharge
1	24	55	22.4813	18	1	IB1	2	1	Adenocarcinoma	2	＜1/3	2	2	16	0	2	2	1	185	80	9	80	100	80	2	Post-operative hypoproteinemia		Self-catheterization at discharge
1	25	55	21.9076	16	1	IB2	2	2	Squamous	1	＜1/3	2	2	7	0	2	2	1	152	50	9	75	80	0	3	Post-operative anemia	Post-operative hypoproteinemia	Self-catheterization at discharge
1	26	49	23.9995	16	1	IB1	2	1	Squamous	1	None	1	2	11	0	2	2	1	211	300	6	150	250	120	2	Post-operative anemia	Post-operative hypoproteinemia	self-catheterization at discharge
1	27	50	20.7008	18	1	IIA1	3	3	Others	1	1/3-2/3	3	2	32	1	1	2	1	201	30	7	5	100	5	2	None		Self-catheterization at discharge
1	28	52	21.2279	58	1	IB1	2	2	Squamous	1	1/3-2/3	3	2	19	0	2	2	2	221	50	8	150	100	5	2	None		Self-catheterization at discharge
1	29	65	23.4236	16	1	IB2	2	2	Squamous	1	＞2/3	4	1	19	1	1	2	2	175	50	8	200	10	3	1	None		Self-catheterization at discharge
1	30	44	19.563	None	2	IB2	2	1	Squamous	1	＜1/3	2	2	23	0	2	2	2	201	80	12	300	3	30	1	Post-operative hypoproteinemia		Self-catheterization at discharge
1	31	58	26.5625	59	1	IB2	2	2	Squamous	1	1/3-2/3	3	2	18	0	2	2	1	226	20	9	200	250	100	2	None		Self-catheterization at discharge
1	32	65	22.4766	16	1	IIA1	3	2	Squamous	1	1/3-2/3	3	2	29	0	2	2	1	154	20	6	20	1	1	2	None		Self-catheterization at discharge
1	33	67	21.7555	33	1	IB1	2	2	Squamous	1	＞2/3	4	2	8	0	2	2	1	200	20	7	180	100	80	1	None		Self-catheterization at discharge
1	34	52	21.875	16，18	1	IB1	2	2	Squamous	1	＜1/3	2	2	15	0	2	2	1	179	200	9	20	1	1	1	Post-operative hypoproteinemia	Pyrexia	Self-catheterization at discharge	Dysuria	Ureteral stenosis	Hydronephrosis
1	35	46	20.9366	16	1	IB2	2	1	Adenocarcinoma	2	＜1/3	2	2	16	0	2	2	2	180	150	8	20	100	1	2	None		Self-catheterization at discharge	Dysuria
1	36	45	25.4767	None	2	IB1	2	1	Squamous	1	None	1	2	25	0	2	2	2	251	50	9	450	450	150	2	None		Self-catheterization at discharge
1	37	51	21.7778	None	2	IB2	2	3	Adenocarcinoma	2	1/3-2/3	3	2	28	0	2	2	2	174	30	6	100	50	2	2	Post-operative anemia		Self-catheterization at discharge
1	38	64	21.6311	16，18	1	IB1	2	3	Squamous	1	＞2/3	4	2	13	1	1	2	1	244	50	6	250	1	1	1	None		Self-catheterization at discharge
1	39	65	25.6312	NA	3	IIA1	3	2	Squamous	1	＜1/3	2	2	10	0	2	2	2	177	50	8	100	20	20	2	Pyrexia		Self-catheterization at discharge
1	40	40	21.0828	16	1	IB1	2	1	Squamous	1	None	1	2	12	0	2	2	2	225	50	6	400	450	200	2	Post-operative anemia		Self-catheterization at discharge
1	41	30	17.6254	None	2	IB1	2	2	Squamous	1	＜1/3	2	2	10	0	2	1	1	222	20	7	10	1	1	2	Post-operative anemia	Pyrexia	Self-catheterization at discharge
1	42	66	22.2137	16，52，82	1	IB1	2	1	Squamous	1	None	1	2	19	0	2	2	2	165	30	8	150	150	1	2	None		Self-catheterization at discharge
1	43	50	23.4375	45	1	IB2	2	3	Adenocarcinoma	2	1/3-2/3	3	2	12	1	1	2	1	318	100	6	100	5	3	1	Post-operative anemia		Self-catheterization at discharge
1	44	51	25	16，52	1	IB1	2	2	Squamous	1	1/3-2/3	3	2	9	0	2	2	1	155	20	9	52	2	3	2	None		Self-catheterization at discharge
1	45	42	19.6283	18	1	IB2	2	3	Squamous	1	＜1/3	2	2	38	0	2	2	2	204	50	7	20	1	0	2	None		Self-catheterization at discharge	Ureteral fistula	Vesico-vaginal fistula	Hydronephrosis
1	46	56	25.6312	NA	3	IIA1	3	2	Squamous	1	＞2/3	4	2	33	0	2	2	1	200	50	9	10	10	160	3	None		Self-catheterization at discharge
1	47	55	21.2306	16	1	IIA1	3	2	Squamous	1	1/3-2/3	3	1	14	0	2	2	1	171	10	8	20	70	5	1	None		Self-catheterization at discharge
1	48	66	24.2188	NA	3	IB2	2	2	Squamous	1	＞2/3	4	2	16	1	1	2	1	222	20	8	400	10	2	2	Bowel subocclusion		Self-catheterization at discharge
1	49	53	22.0604	None	2	IB2	2	2	Squamous	1	1/3-2/3	3	1	17	0	2	2	1	167	100	9	175	200	100	1	None		Self-catheterization at discharge
1	50	43	20.8889	16	1	IB2	2	2	Squamous	1	＞2/3	4	1	18	0	2	2	1	138	100	7	100	15	160	2	None		Self-catheterization at discharge
2	51	49	24.6548	16	1	IB1	2	2	Squamous	1	1/3-2/3	3	1	14	0	2	2	1	198	100	8	7	0	0	2	None				None
2	52	43	22.806	NA	3	IB2	2	1	Adenocarcinoma	2	1/3-2/3	3	2	4	0	2	2	1	164	50	8	150	10	30	1	None				None
2	53	38	26.4381	31，33	1	IB2	2	2	Squamous	1	1/3-2/3	3	1	25	0	2	2	1	247	150	9	200	500	200	3	Post-operative anemia	Post-operative hypoproteinemia			Self-catheterization at discharge
2	54	41	24.6094	16	1	IB2	2	2	Squamous	1	1/3-2/3	3	2	5	0	2	2	1	215	50	7	220	30	2	1	Post-operative anemia	Pyrexia			None
2	55	55	28.125	16	1	IIA1	3	2	Squamous	1	1/3-2/3	3	1	16	0	2	2	1	227	100	9	100	10	1	2	None				Poor healing of vaginal cuff
2	56	50	23.7253	18	1	IB1	2	1	Adenocarcinoma	2	＜1/3	2	2	17	0	2	2	2	231	100	9	300	15	200	1	Post-operative hypoproteinemia				Self-catheterization at discharge
2	57	49	27.7015	NA	3	IIA1	3	2	Squamous	1	1/3-2/3	3	1	16	0	2	2	1	221	80	13	50	80	5	2	None				Self-catheterization at discharge
2	58	33	21.2084	16	1	IB1	2	2	Squamous	1	1/3-2/3	3	2	25	0	2	2	2	179	200	11	280	300	30	2	Post-operative hypoproteinemia	Bowel subocclusion			Self-catheterization at discharge
2	59	46	20.4152	NA	3	IB1	2	2	Squamous	1	1/3-2/3	3	1	19	0	2	2	1	178	50	14	9	150	260	2	Post-operative hypoproteinemia	Bowel subocclusion			Self-catheterization at discharge
2	60	55	3.41749	NA	3	IB2	2	3	Squamous	1	1/3-2/3	3	1	17	11	1	2	1	249	80	8	10	1	1	1	Post-operative anemia	Post-operative hypoproteinemia			Self-catheterization at discharge
2	61	55	27.1809	16	1	IIA1	3	2	Squamous	1	1/3-2/3	3	1	16	0	2	2	1	261	200	8	100	50	10	2	None				None
2	62	47	25.5296	NA	3	IB2	2	2	Squamous	1	1/3-2/3	3	1	23	1	1	2	1	170	20	8	200	2	2	3	Post-operative anemia	Post-operative hypoproteinemia	Pyrexia	Bowel subocclusion	Self-catheterization at discharge
2	63	36	19.5799	18	1	IB2	2	2	Squamous	1	1/3-2/3	3	1	8	0	2	2	1	205	50	9	80	0	1	1	Post-operative anemia	Post-operative hypoproteinemia			Self-catheterization at discharge
2	64	36	20.9566	None	2	IB2	2	1	Adenocarcinoma	2	＜1/3	2	2	30	0	2	2	1	174	50	7	200	15	25	2	Post-operative hypoproteinemia	Pyrexia			Self-catheterization at discharge
2	65	64	24.7768	18，52	1	IA2	1	1	Squamous and adenocarcinoma	3	＜1/3	2	2	9	0	2	2	2	148	50	9	20	20	3	2	None				None
2	66	47	22.7615	None	2	IB1	2	2	Squamous	1	1/3-2/3	3	2	34	0	2	2	2	185	50	8	2	120	10	2	Post-operative anemia	Post-operative hypoproteinemia			Self-catheterization at discharge
2	67	49	18.1787	None	2	IA1	1	1	Squamous	1	None	1	2	7	0	2	2	2	208	20	7	20	150	200	2	Post-operative anemia	Post-operative hypoproteinemia	Urinary tract infection		Self-catheterization at discharge	Dysuria
2	68	38	23.4375	16	1	IB1	2	1	Squamous	1	＜1/3	2	2	15	0	2	2	2	240	50	12	150	600	480	2	Urinary retention	Urinary tract infection			Self-catheterization at discharge	Hydronephrosis
2	69	34	21.3593	None	2	IB1	2	1	Squamous	1	None	1	1	16	0	2	2	2	194	100	8	20	50	300	3	Post-operative anemia	Post-operative hypoproteinemia			Self-catheterization at discharge	Dysuria
2	70	39	21.436	NA	3	IB1	2	2	Squamous	1	1/3-2/3	3	1	7	3	1	2	1	249	100	8	350	90	80	2	Post-operative anemia	Post-operative hypoproteinemia			Self-catheterization at discharge
2	71	52	30.4438	None	2	IB1	2	1	Squamous	1	1/3-2/3	3	2	18	0	2	2	2	155	50	9	80	50	50	2	Post-operative anemia	Post-operative hypoproteinemia	Pyrexia		Self-catheterization at discharge
2	72	42	23.74	NA	3	IB1	2	2	Squamous	1	＞2/3	4	1	21	1	1	2	1	217	50	7	350	300	50	2	Pyrexia				Self-catheterization at discharge
2	73	52	22.6326	NA	3	IB1	2	2	Squamous	1	1/3-2/3	3	2	13	1	1	2	1	245	100	9	100	550	70	2	Post-operative anemia	Post-operative hypoproteinemia			Self-catheterization at discharge
2	74	31	26.4855	16	1	IB1	2	2	Squamous	1	＞2/3	4	1	26	0	2	2	1	417	100	11	1000	500	100	2	Post-operative hypoproteinemia				Self-catheterization at discharge	Hydronephrosis
2	75	49	21.6141	16，18，31，33	1	IB1	2	1	Squamous	1	None	1	2	9	0	2	2	1	192	100	11	400	10	5	2	Post-operative anemia	Post-operative hypoproteinemia			Self-catheterization at discharge
2	76	32	18.902	16	1	IB2	2	2	Squamous	1	1/3-2/3	3	1	12	0	2	2	1	183	20	12	170	500	0	2	Post-operative hypoproteinemia	Post-operative anemia			Self-catheterization at discharge
2	77	45	17.6898	16	1	IIA1	3	2	Squamous	1	1/3-2/3	3	1	11	6	1	2	1	268	60	8	150	250	1	2	Post-operative anemia				Self-catheterization at discharge
2	78	45	22.6562	NA	3	IB1	2	2	Adenocarcinoma	2	1/3-2/3	3	2	23	0	2	2	1	205	50	12	140	250	5	2	None				None
2	79	23	20.4294	NA	3	IB2	2	3	Squamous	1	1/3-2/3	3	2	13	0	2	1	1	231	30	9	250	180	200	2	None				Self-catheterization at discharge
2	80	36	23.4221	33	1	IB1	2	2	Squamous	1	1/3-2/3	3	2	13	0	2	2	2	222	30	14	10	550	50	2	None				Self-catheterization at discharge
2	81	55	23.9512	16	1	IB1	2	1	Squamous and adenocarcinoma	3	1/3-2/3	3	2	15	0	2	2	1	330	50	10	150	120	130	2	None				Lymphorrhea
2	82	55	19.91	16	1	IB1	2	2	Squamous	1	＜1/3	2	1	9	0	2	2	1	215	30	8	120	100	50	2	Post-operative anemia				None
2	83	44	30.0801	16	1	IB1	2	2	Squamous	1	None	1	2	18	0	2	2	2	256	100	8	100	50	1	2	Post-operative hypoproteinemia				None
2	84	68	18.9036	16	1	IB1	2	1	Squamous	1	1/3-2/3	3	1	12	0	2	2	1	198	100	9	180	150	8	2	Bowel subocclusion		Post-operative anemia	Post-operative hypoproteinemia	Dysuria
2	85	58	18.9036	NA	3	IB1	2	2	Squamous	1	1/3-2/3	3	2	11	0	2	2	2	207	100	9	1	5	2	2	None				None
2	86	41	21.2183	16	1	IB1	2	1	Squamous	1	1/3-2/3	3	2	12	0	2	2	2	205	50	6	150	250	25	2	Post-operative anemia		Post-operative hypoproteinemia		Self-catheterization at discharge
2	87	54	25.9151	NA	3	IB1	2	1	Squamous	1	＜1/3	2	1	7	3	1	2	1	207	50	7	80	80	2	2	Post-operative hypoproteinemia				None
2	88	59	17.6898	16	1	IB1	2	2	Squamous	1	1/3-2/3	3	2	6	0	2	2	2	258	50	8	20	4	20	2	Post-operative anemia				None
2	89	36	18.7783	16	1	IB1	2	2	Squamous	1	1/3-2/3	3	2	7	0	2	2	2	203	50	8	50	220	110	3	Bowel subocclusion		Pelvic collection		Hydronephrosis
2	90	58	25.2363	NA	3	IB1	2	2	Squamous	1	1/3-2/3	3	2	11	0	2	2	2	228	50	12	80	8	5	1	None				Self-catheterization at discharge
2	91	49	26.4855	18	1	IB1	2	1	Squamous	1	1/3-2/3	3	2	8	0	2	2	2	200	30	9	180	70	2	3	Post-operative anemia				Self-catheterization at discharge
2	92	52	24.6904	16，52，58	1	IB1	2	2	Squamous	1	1/3-2/3	3	2	12	0	2	2	2	250	100	6	1	10	3	2	None				Self-catheterization at discharge
2	93	53	25.8166	18	1	IB1	2	3	Adenocarcinoma	2	1/3-2/3	3	2	20	0	2	2	1	235	100	7	20	5	1	3	None				Self-catheterization at discharge
2	94	44	25.711	NA	3	IB1	2	3	Squamous	1	None	1	2	10	0	2	2	2	178	100	9	110	6	30	2	None				Self-catheterization at discharge
2	95	55	23.4952	16	1	IB1	2	2	Squamous	1	＞2/3	4	1	12	0	2	2	1	219	100	8	45	3	1	2	None				Self-catheterization at discharge
2	96	53	24.3141	16	1	IIA1	3	2	Squamous	1	1/3-2/3	3	2	16	0	2	2	2	247	50	9	40	50	1	2	Post-operative anemia	Post-operative hypoproteinemia			Self-catheterization at discharge
2	97	58	26.4024	16	1	IB1	2	2	Squamous	1	1/3-2/3	3	2	10	0	2	2	1	227	200	6	20	8	1	1	None				Self-catheterization at discharge
2	98	48	17.6254	18	1	IB1	2	1	Adenocarcinoma	2	None	1	2	5	0	2	2	2	194	35	6	80	250	140	2	Post-operative anemia				Self-catheterization at discharge
2	99	58	32.0499	NA	3	IB1	2	3	Squamous	1	None	1	2	7	0	2	1	2	167	50	8	10	10	1	2	None				None
2	100	50		NA	3	IIA1	3	2	Squamous	1	1/3-2/3	3	1	8	0	2	1	1	229	100	6	320	150	100	2	Post-operative anemia				None
2	101	39	20.4444	16	1	IB1	2	2	Squamous	1	None	1	2	12	0	2	2	2	231	50	7	50	150	50	3	Post-operative anemia				Self-catheterization at discharge
2	102	35	21.8724	None	2	IB1	2	1	Squamous and adenocarcinoma	3	1/3-2/3	3	2	24	0	2	2	2	219	50	8	50	2	1	3	Post-operative anemia				Self-catheterization at discharge	Dysuria
2	103	61	26.5338	NA	3	IIA1	3	3	Squamous	1	1/3-2/3	3	1	31	0	2	2	1	276	400	6	70	2	2	3	None				Self-catheterization at discharge
2	104	55	23.4375	18	1	IB1	2	3	Squamous and adenocarcinoma	3	1/3-2/3	3	2	13	1	1	2	1	242	50	9	20	0.5	1	2	Post-operative anemia				None
2	105	59	22.1003	NA	3	IB1	2	2	Squamous	1	1/3-2/3	3	1	2	0	2	2	1	220	30	7	80	5	1	1	Post-operative anemia				Self-catheterization at discharge
2	106	40	25.6369	39	1	IB1	2	2	Squamous	1	None	1	2	4	0	2	2	2	224	100	9	5	10	3	2	Post-operative anemia				Self-catheterization at discharge

## Sheet: Sheet2
HPV 1Yes 2No 3NA	Stage 1 IA 2 IB1-2 3 IIA1	Histology 1 Squamous 2 Adenocarcinoma 3 Squamous and adenocarcinoma 4 Others	Myometrial invasion 1 None 2 ＜1/3 3 1/3-2/3 4 ＞2/3	Lymphovascular space involvement 1Yes 2No	Positive pelvic nodes 1Yes 2No	Neoadjuvant chemotherapy 1Yes 2No	Adjuvant therapy 1Yes 2No
